# Supplementary material for: Mechanisms of A-Type Lamin Targeting to Nuclear Ruptures Are Disrupted in LMNA- and BANF1-Associated Progerias
Source: Cells. 2022 Mar 2;11(5):865. doi: 10.3390/cells11050865 (PMC8909658; doi:10.3390/cells11050865)
Supplement: Supplementary file 1 [file cells-11-00865-s001.zip]

Archive with 11 entries (11 files):
- Supplementary Figures, Tables and Videos.pdf
- Supplementary Video S1.mp4
- Supplementary Video S2.mp4
- Supplementary Video S3.mp4
- Supplementary Video S4.mp4
- Supplementary Video S5.mp4
- Supplementary Video S6.mp4
- Supplementary Video S7.mp4
- Supplementary Video S8.mp4
- Supplementary Video S9.mp4
- Uncut western blot images.pdf
